# Supplementary material for: Wnt/β-Catenin-Pathway Alterations and Homologous Recombination Deficiency in Cholangiocarcinoma Cell Lines and Clinical Samples: Towards Specific Vulnerabilities
Source: J Pers Med. 2022 Aug 1;12(8):1270. doi: 10.3390/jpm12081270 (PMC9410222; doi:10.3390/jpm12081270)
Supplement: Supplementary file 1 [file jpm-12-01270-s001.zip]

Archive with 1 entries (1 files):
- jpm-1799777-supplementary.pdf
